# Supplementary material for: Reduced Glycolysis and Cytotoxicity in Staphylococcus aureus Isolates from Chronic Rhinosinusitis as Strategies for Host Adaptation
Source: Int J Mol Sci. 2024 Feb 13;25(4):2229. doi: 10.3390/ijms25042229 (PMC10888669; doi:10.3390/ijms25042229)
Supplement: Supplementary file 1 [file ijms-25-02229-s001.zip]

Archive with 1 entries (1 files):
- ijms-2860824-supplementary.pptx
